# Supplementary material for: Sources, Fate, and Detection of Dust-Associated Perfluoroalkyl and Polyfluoroalkyl Substances (PFAS): A Review
Source: Toxics. 2023 Mar 31;11(4):335. doi: 10.3390/toxics11040335 (PMC10146191; doi:10.3390/toxics11040335)
Supplement: Supplementary file 1 [file toxics-11-00335-s001.zip]

Archive with 1 entries (1 files):
- toxics-2294321-supplementary.pdf
